# Supplementary material for: SARS-CoV-2 Gut-Targeted Epitopes: Sequence Similarity and Cross-Reactivity Join Together for Molecular Mimicry
Source: Biomedicines. 2023 Jul 7;11(7):1937. doi: 10.3390/biomedicines11071937 (PMC10376948; doi:10.3390/biomedicines11071937)
Supplement: Supplementary file 1 [file biomedicines-11-01937-s001.zip]

Archive with 1 entries (1 files):
- biomedicines-2477779-supplementary.pdf
